# Supplementary material for: A Pilot Study of EEG Source Analysis Based Repetitive Transcranial Magnetic Stimulation for the Treatment of Tinnitus
Source: PLoS One. 2015 Oct 2;10(10):e0139622. doi: 10.1371/journal.pone.0139622 (PMC4592205; doi:10.1371/journal.pone.0139622)
Supplement: S1 Data — (XLSX) [file pone.0139622.s001.xlsx]

## Sheet: Sheet1
time(ms)	tinnitus group	control group
-100	-0.103	-0.5244
-96	-0.1603	-0.5353
-92	-0.2328	-0.5492
-88	-0.2892	-0.5597
-84	-0.2973	-0.5612
-80	-0.244	-0.55
-76	-0.1449	-0.5268
-72	-0.0411	-0.493
-68	0.0266	-0.45
-64	0.0253	-0.4013
-60	-0.0509	-0.349
-56	-0.1753	-0.2985
-52	-0.3026	-0.2569
-48	-0.3914	-0.2316
-44	-0.4202	-0.2293
-40	-0.3955	-0.2491
-36	-0.3493	-0.2847
-32	-0.321	-0.3234
-28	-0.3342	-0.3517
-24	-0.3958	-0.3593
-20	-0.4766	-0.3453
-16	-0.5416	-0.3176
-12	-0.5595	-0.2892
-8	-0.5148	-0.2728
-4	-0.426	-0.2734
0	-0.3198	-0.2865
4	-0.2366	-0.2997
8	-0.1962	-0.2988
12	-0.2017	-0.2772
16	-0.2338	-0.2348
20	-0.2614	-0.1826
24	-0.26	-0.1318
28	-0.215	-0.0895
32	-0.1346	-0.0532
36	-0.0344	-0.0118
40	0.0647	0.0487
44	0.1456	0.134
48	0.1956	0.2363
52	0.2198	0.332
56	0.2214	0.3909
60	0.2047	0.389
64	0.1736	0.3203
68	0.1339	0.2024
72	0.0928	0.0726
76	0.0654	-0.0289
80	0.0577	-0.0743
84	0.078	-0.0632
88	0.1157	-0.025
92	0.1555	-0.0084343
96	0.169	-0.0607
100	0.1352	-0.2111
104	0.0473	-0.4576
108	-0.0866	-0.7674
112	-0.2448	-1.0902
116	-0.4003	-1.3804
120	-0.5367	-1.6092
124	-0.6551	-1.7783
128	-0.7709	-1.9111
132	-0.9064	-2.0389
136	-1.0785	-2.1845
140	-1.2798	-2.3546
144	-1.4902	-2.5324
148	-1.6712	-2.6931
152	-1.7878	-2.8119
156	-1.8214	-2.878
160	-1.7789	-2.8932
164	-1.6876	-2.8701
168	-1.5826	-2.8206
172	-1.498	-2.7472
176	-1.4419	-2.6395
180	-1.4011	-2.4834
184	-1.3526	-2.2679
188	-1.2678	-1.9982
192	-1.1359	-1.6989
196	-0.961	-1.4042
200	-0.7647	-1.1506
204	-0.5741	-0.9585
208	-0.4085	-0.8245
212	-0.2702	-0.723
216	-0.1528	-0.6183
220	-0.0391	-0.4789
224	0.0795	-0.292
228	0.1991	-0.0684
232	0.3121	0.1633
236	0.3961	0.3696
240	0.4414	0.5292
244	0.4475	0.6393
248	0.4273	0.7149
252	0.4057	0.7798
256	0.4058	0.8528
260	0.4423	0.9353
264	0.514	1.0095
268	0.6067	1.0459
272	0.7016	1.0167
276	0.7765	0.9119
280	0.8152	0.7439
284	0.8078	0.5478
288	0.7513	0.3684
292	0.6451	0.2454
296	0.5003	0.1955
300	0.33	0.212
304	0.1668	0.2657
308	0.0393	0.3177
312	-0.0181	0.3338
316	0.0085526	0.2978
320	0.117	0.2144
324	0.2715	0.107
328	0.4165	0.0086708
332	0.4935	-0.0515
336	0.4657	-0.0557
340	0.3261	-0.0015869
344	0.1118	0.0967
348	-0.1126	0.2186
352	-0.2741	0.337
356	-0.3269	0.431
360	-0.2538	0.4849
364	-0.0885	0.4929
368	0.1117	0.4582
372	0.2842	0.3896
376	0.3801	0.3007
380	0.3908	0.2085
384	0.3344	0.1272
388	0.2519	0.0714
392	0.1802	0.046
396	0.1411	0.0534
400	0.1267	0.0885
404	0.1155	0.1396
408	0.0814	0.1953
412	0.0104	0.2424
416	-0.0942	0.2713
420	-0.2046	0.279
424	-0.292	0.2663
428	-0.3355	0.2378
432	-0.3288	0.2022
436	-0.2855	0.1631
440	-0.235	0.1241
444	-0.2025	0.0813
448	-0.2058	0.0285
452	-0.2439	-0.0413
456	-0.3044	-0.1299
460	-0.3673	-0.2362
464	-0.417	-0.3471
468	-0.4427	-0.4472
472	-0.4529	-0.5185
476	-0.4517	-0.5489
480	-0.4438	-0.5362
484	-0.4309	-0.4892
488	-0.4058	-0.4248
492	-0.3593	-0.3632
496	-0.2876	-0.3192
500	-0.1976	-0.3
504	-0.1073	-0.3003
508	-0.0388	-0.3102
512	-0.0176	-0.3182
516	-0.0554	-0.3184
520	-0.1538	-0.3145
524	-0.2974	-0.3155
528	-0.4515	-0.331
532	-0.5838	-0.3646
536	-0.6621	-0.4117
540	-0.6649	-0.4566
544	-0.5938	-0.4834
548	-0.4643	-0.4811
552	-0.3074	-0.4482
556	-0.1644	-0.3993
560	-0.0672	-0.3548
564	-0.0339	-0.3333
568	-0.0629	-0.3445
572	-0.1262	-0.3802
576	-0.1865	-0.4216
580	-0.2081	-0.442
584	-0.1697	-0.4225
588	-0.0764	-0.3581
592	0.0379	-0.2622
596	0.1246	-0.1593
600	0.1392	-0.0795
604	0.055	-0.0416
608	-0.1184	-0.0517
612	-0.3417	-0.0999
616	-0.551	-0.1654
620	-0.6892	-0.2263
624	-0.7237	-0.2665
628	-0.6511	-0.2794
632	-0.5071	-0.265
636	-0.3456	-0.2293
640	-0.2212	-0.177
644	-0.1655	-0.11
648	-0.1768	-0.0299
652	-0.2273	0.0582
656	-0.2769	0.1449
660	-0.2878	0.2167
664	-0.2434	0.2601
668	-0.154	0.2685
672	-0.0475	0.2428
676	0.0425	0.204
680	0.0907	0.1768
684	0.0832	0.1851
688	0.0292	0.2417
692	-0.052	0.3443
696	-0.1423	0.4747
